# Supplementary material for: A seven-gene CpG-island methylation panel predicts breast cancer progression
Source: BMC Cancer. 2015 May 19;15:417. doi: 10.1186/s12885-015-1412-9 (PMC4438505; doi:10.1186/s12885-015-1412-9)
Supplement: Additional file 1: Table S1. — Pathological and clinical parameters of the breast cancer case series. [file 12885_2015_1412_MOESM1_ESM.xlsx]

## Sheet: Table S1
Table S1: Pathological and clinical parameters of the breast cancer case series.
Case ID	age at diagnosis	chemotherapy a	radiotherapy a	hormone therapy a	histotype b	T c	N d	total lymph nodes	positive lymph nodes	M e	R f	grade	ER g	PgR g
1	48	1	1	0	DI	1	0	22	0	0	0	3	+	+
2	75	0	1	0	DI	2	0	9	0	0	0	2	+	+
3	78	0	0	0	DI	1	0	9	0	0	0	2	+	-
4	44	1	0	0	DI	2	1	18	18	1	0	2	+	+
5	74	0	1	0	DI	2	0	9	0	0	0	3	n.a.	n.a.
6	45	1	1	0	DI	2	0	53	0	0	0	3	-	-
7	51	1	1	1	n.a.	2	1	23	1	0	0	2	+	+
8	60	0	1	1	DI	3	0	16	0	0	0	3	n.a.	n.a.
9	64	1	n.a.	1	DI	2	1	23	21	0	0	3	-	-
10	64	0	1	0	DI	1	0	45	0	0	0	2	n.a.	n.a.
11	46	1	n.a.	1	DI	2	1	11	4	0	0	3	+	+
12	59	1	1	1	DI	1	1	25	1	0	0	3	+	-
13	76	0	0	0	DI	2	1	17	2	0	0	3	+	+
14	55	1	0	0	LI	3	1	32	6	0	0	2	+	+
15	58	0	0	1	LI	2	0	17	0	0	0	n.a.	+	+
16	54	0	1	0	DI	1c	0	24	0	0	0	3	+	+
17	70	0	1	0	DI	1c	0	10	0	0	0	2	+	+
18	66	0	1	0	MI	2	0	7	0	0	0	n.a.	-	-
19	70	0	1	0	DI	2	0	n.a.	0	0	0	n.a.	+	+
20	65	0	1	0	DI	1c	0	23	0	0	0	n.a.	+	+
21	64	0	1	0	DI	1a	0	n.a.	0	0	0	2	+	+
22	56	0	1	0	DI	1c	0	n.a.	0	0	0	3	+	+
23	52	0	1	0	DI	1c	0	13	0	0	0	2	+	+
24	69	0	1	0	DI	1b	0	11	0	0	0	2	+	+
25	74	0	0	0	DI + T	1c	0	n.a.	0	0	0	n.a.	n.a.	n.a.
26	67	0	0	0	DI	1	0	n.a.	0	0	0	n.a.	n.a.	n.a.
27	63	0	0	0	DI	1c	0	33	0	0	0	1	+	+
28	57	0	0	0	DI	1c	0	23	0	0	0	2	+	+
29	77	0	0	0	D	1c	0	38	0	0	0	3	+	+
30	72	0	0	0	D	1	0	31	0	0	0	2	+	+
31	65	0	0	0	MI	1c	0	23	0	0	0	n.a.	+	+
32	68	0	0	0	DI	1c	0	16	0	0	0	2	+	+
33	83	0	0	0	DI	1b	0	38	0	0	0	2	+	+
34	69	0	0	0	MI	1	0	13	0	0	1	n.a.	+	+
35	52	0	0	0	ID + DI	1c	0	19	0	0	0	n.a.	+	+
36	63	0	0	0	DI	1a	0	26	0	0	0	2	+	+
37	70	0	0	0	DI	1c	0	20	0	0	0	2	+	+
38	51	0	0	0	DI	1b	0	22	0	0	0	n.a.	+	+
39	58	0	0	0	D	1c	0	19	0	0	1	1	+	+
40	61	0	0	0	D + M	1	0	20	0	0	0	n.a.	+	+
41	69	0	0	0	D	1	0	13	0	0	0	n.a.	+	+
42	59	0	0	0	DI	2	0	n.a.	0	0	0	n.a.	+	+
43	69	0	0	0	D	1	1	16	15	0	0	n.a.	+	+
44	77	0	/	/	DI	1c	0	12	0	0	0	3	+	+
45	77	0	/	/	DI	2	0	15	0	1	0	3	-	-
46	66	1	0	1	DI	2	0	8	0	0	0	2	+	+
47	66	0	/	/	DI	2	0	16	0	1	0	3	-	-
48	71	1	1	1	DI	2	0	10	0	1	0	2	+	-
49	76	0	/	/	DI	1c	0	14	0	0	0	2	+	+
50	83	0	/	/	DI	1b	0	8	0	0	0	2	+	-
51	70	1	0	1	LI	2	0	11	0	0	0	2	+	+
52	82	0	/	/	DLI	1c	0	12	0	0	0	2	+	+
53	83	1	0	1	DI	1c	0	9	0	0	0	2	+	+
54	65	1	0	1	DI	2	0	15	0	0	0	1	+	+
55	59	1	1	1	LI	1c	0	10	0	0	0	2	+	+
56	81	0	/	/	DI	2	0	15	0	0	0	3	+	+
57	62	0	/	/	DI	1c	0	23	0	0	0	1	+	+
58	63	0	/	/	DI	1c	0	12	0	0	0	1	+	+
59	74	1	1	0	DI	1c	0	10	0	1	1	n.a.	+	+
60	77	1	1	0	DI	1c	0	11	0	0	0	2	+	+
61	82	0	/	/	DI	1c	0	6	0	0	0	2	+	+
62	65	1	1	1	DI	1c	0	13	0	0	1	2	+	+
63	59	0	/	/	DI	2	0	7	0	1	1	2	+	+
64	70	0	/	/	DI	2	0	10	0	0	0	2	+	+
65	72	0	/	/	DI	1	0	19	0	1	0	3	+	+
66	69	0	/	/	DI	1b	0	27	0	0	0	2	+	+
67	50	0	/	/	DI	1c	0	12	0	0	0	2	+	+
68	64	0	/	/	DI	1c	0	13	0	0	1	2	-	+
69	68	1	NK	1	LI	2	0	13	0	1	0	2	+	+
70	67	0	/	/	DI	2	0	15	0	0	0	3	+	-
71	56	1	0	0	DI	1c	0	15	0	0	0	3	-	-
72	80	0	/	/	DI	1c	0	6	0	1	0	3	-	-
73	66	1	1	1	DI	1b	0	13	0	0	0	1	+	+
74	64	0	/	/	LI	2	0	12	0	0	0	2	+	+
75	68	0	/	/	DI	1c	0	17	0	0	0	2	+	+
76	57	0	/	/	DI	2	0	23	0	0	0	3	-	-
77	61	1	1	0	DI	1c	0	9	0	0	0	3	+	+
78	58	1	0	1	DI	1b	0	18	0	0	0	1	+	+
79	58	0	/	/	DI	1c	0	19	0	1	1	2	+	+
80	68	1	0	1	DI	2	0	10	0	0	0	2	+	+
81	69	1	1	0	DI	1	0	15	0	0	0	2	+	+
82	65	0	/	/	DI	1c	0	11	0	0	0	n.a.	+	-
83	60	1	0	1	DI	2	0	15	0	0	0	3	+	+
84	65	1	0	1	DI	1c	0	12	0	0	0	1	+	+
85	80	0	/	/	DI	1c	0	11	0	0	0	3	-	-
86	60	0	/	/	DI	2	0	24	0	0	0	2	+	+
87	70	1	0	1	DLI	1c	0	16	0	0	0	2	+	+
88	69	1	0	1	DI	2	0	16	0	0	0	1	+	+
89	61	1	0	1	DI	1c	0	16	0	0	0	2	+	+
90	65	1	0	1	DI	2	0	13	0	0	0	3	-	-
91	80	0	/	/	DI	1c	0	17	0	0	0	2	+	+
92	57	1	0	1	LI	2	0	14	0	0	0	2	+	+
93	77	1	0	1	DI	1c	0	13	0	0	0	2	+	-
94	73	1	1	1	DI	1c	0	15	0	0	0	2	+	+
95	63	1	1	1	DI	1c	0	13	0	0	0	n.a.	n.a.	n.a.
96	60	1	1	0	DI	1b	0	27	0	0	0	n.a.	+	-
97	56	1	1	0	LI	1c	0	17	0	0	0	2	+	+
98	73	0	/	/	DI	1b	0	16	0	0	0	3	+	-
99	74	1	1	1	DI	1c	0	5	0	0	0	3	+	+
100	57	1	0	1	DI	2	0	16	0	1	0	3	n.a.	+
101	74	1	1	0	DI	1c	0	11	0	0	0	2	+	+
102	61	1	1	0	LI	1c	0	13	0	0	0	2	+	-
103	68	1	0	1	DI	2	0	8	0	0	0	2	-	-
104	70	1	0	1	DI	1c	0	14	0	0	0	2	+	+
105	84	1	0	1	DI	2	0	19	0	0	0	3	+	+
106	66	1	1	0	n.a.	1c	0	21	0	1	0	2	+	-
107	74	0	/	/	DI	1c	0	13	0	0	0	2	+	+
108	55	1	0	1	DI	1c	0	15	0	0	0	3	-	+
109	61	1	1	0	LI	2	0	10	0	0	0	2	+	-
110	75	1	0	1	DI	2	0	11	0	0	1	2	+	-
111	73	1	1	0	DI	1b	0	16	0	0	0	1	n.a.	n.a.
112	71	1	0	1	LI	2	0	23	0	0	0	2	+	-
113	67	1	1	0	DI	2	0	14	0	0	0	2	+	+
114	81	1	0	1	DI	2	0	5	0	0	0	2	+	+
115	67	1	1	1	DI	2	0	11	0	0	0	2	+	+
116	63	1	0	1	LI	1	0	18	0	0	0	2	+	-
117	73	1	1	0	DI	1mic	0	15	0	0	0	n.a.	-	-
118	75	0	/	/	DI	1c	0	17	0	0	0	2	n.a.	-
119	73	1	0	1	n.a.	1mic	0	18	0	0	0	n.a.	+	+
120	69	1	1	0	DI	1c	0	11	0	0	0	1	+	-
121	60	1	0	1	DI	2	0	19	0	0	0	3	+	-
122	58	1	1	0	DI	1a	0	16	0	0	0	1	+	-
123	56	1	0	1	DI	1	0	27	0	0	0	1	+	+
a 0, no; 1, yes.
b D,ductal; I, infiltrated; M, mucinous; T, tubular; L, lobular.
c pathological tumor staging, as of current TNM classification
d pathological lymph node status: 0, not invaded; 1, invaded.
e metastases: 0, absent at diagnosis; 1, present at diagnosis.
f tumor relapse: 0, no; 1, yes.
g cutoffs: 10 fmol/mg cytosol protein (biochemical determination); 5% of positive cells (immunohistochemical determination).
